# Supplementary material for: Group I introns are widespread in archaea
Source: Nucleic Acids Res. 2018 May 18;46(15):7970–6. doi: 10.1093/nar/gky414 (PMC6125680; doi:10.1093/nar/gky414)
Supplement: Supplementary Data [file gky414_supplemental_files.zip]

Archive with 2 entries (2 files):
- Nawrocki18-supplement.tar.gz
- supptable.csv.txt
