# Supplementary material for: Group I introns are widespread in archaea
Source: Nucleic Acids Res. 2018 May 18;46(15):7970–6. doi: 10.1093/nar/gky414 (PMC6125680; doi:10.1093/nar/gky414)
Supplement: Supplementary Data [file gky414_supplemental_files.zip › supptable.csv.txt]

# Supplementary data table for Nawrocki et al., "Group I introns are
# widespread in Archaea".
#
# Explanation of columns:
#  1. intron-name: name we use to refer to each intron
#  2. accession: GenBank accession
#  3. intron-start: start position of intron in source sequence
#  4. intron-stop: stop position of intron in source sequence (stop < start for reverse complement)
#  5. intron-length
#  6. intron-with-p1-start: start of intron RNA structure including 5' exonic sequence that forms part of P1 stem
#  7. evalue: E-value of most significant Infernal hit to this intron
#  8. insertion-position: insertion position in host ribosomal RNA gene, in canonical E. coli coordinates (Jackson et. al, 2002)
#  9. P7-pseudoknot-sequence-5': 5' half of P7 pseudoknot, 5'-3' direction; 2nd position is a bulge, others pair to 3' half
# 10. P7-pseudoknot-sequence-3': 3' half of P7 pseudoknot, 5'-3' direction
# 11. date: creation date for GenBank sequence record (INSDSeq_create-date)
# 12. reference: last name of first author + two digit year for publication associated with this sequence
# 13. HEG-type: homing endonuclease homology (Pfam model name) identified in an intron ORF; '-' if none
# 14. phylum-GB: phylum assignment in GenBank annotation; '-' if none
# 15. phylum-RDPC: phylum assignment inferred by RDPClassifier; '?' for no assignment >80% confidence; '-' if no SSU rRNA in source sequence
#
intron-name,accession,intron-start,intron-stop,intron-length,intron-with-p1-start,evalue,insertion-position,P7-pseudoknot-sequence-5',P7-pseudoknot-sequence-3',date,reference,HEG-type,phylum-GB,phylum-RDPC
IA3.1,CP010426.1,664815,664111,705,664820,2.2e-16,LSU/2593,GAGACUA,UAGUCC,Jan 2015,Castelle15,LAGLIDADG_1,-,Woesearchaeota
IA3.2,LQMQ01000054.1,4017,4815,799,4012,4.6e-8,LSU/2500,GAGACUG,UAGUCC,Jan 2016,Baker16,LAGLIDADG_2,Euryarchaeota,?
IA3.3,LQMP01000030.1,66091,65273,819,66096,3.3e-11,LSU/2500,ACGACUG,UAGUCU,Jan 2016,Baker16,LAGLIDADG_2,Euryarchaeota,Euryarchaeota
IA3.4,JWKY01000014.1,16576,15805,772,16581,4.4e-12,LSU/2593,GAGACUU,UAGUCC,Dec 2014,Castelle15,LAGLIDADG_1,-,-
IA3.5,ASMP01000002.1,130592,130914,323,130587,7.0e-33,LSU/2593,GAGACUU,UAGUCC,Jun 2013,Rinke13,-,Nanoarchaeota,Pacearchaeota
IA3.6,KP308561.1,16134,15526,609,16139,2.9e-27,LSU/2593,GAGACUU,UAGUCC,Mar 2015,Castelle15,-,-,Pacearchaeota
IA3.7,KP308720.1,23163,23468,306,23158,3.5e-42,LSU/2593,GAGACUU,UAGUCC,Mar 2015,Castelle15,-,-,?
IA3.8,KY476711.1,66905,66301,605,66910,1.1e-26,LSU/2593,GAGACUU,UAGUCC,Feb 2017,Paul17,-,-,?
IA3.9,MNVE01000016.1,260342,261072,731,260337,2.2e-15,LSU/2593,GAGACUG,UAGUCC,Nov 2016,Probst17,LAGLIDADG_1,Micrarchaeota,?
IA3.10,MNVF01000017.1,6638,7348,711,6633,4.9e-16,LSU/2593,GAGACUG,UAGUCC,Nov 2016,Probst17,LAGLIDADG_1,Micrarchaeota,-
IA3.11,MNVH01000001.1,9089,8693,397,9094,1.6e-36,LSU/2593,GAGACUG,UAGUCC,Nov 2016,Probst17,-,Micrarchaeota,?
IA3.12,MNVZ01000017.1,14519,14202,318,14524,2.8e-30,LSU/2593,GAGACUU,UAGUCC,Nov 2016,Probst17,-,Pacearchaeota,-
IB4.1,CBTY010000008.1,399334,399054,281,399341,1.0e-34,LSU/1931,GAGACUA,UAGUCC,Nov 2013,Lebedeva13,-,Thaumarchaeota,Thaumarchaeota
IB4.2,KP308713.1,1026,667,360,1035,2.3e-32,LSU/1931,GAGACUG,CAGUCC,Mar 2015,Castelle15,-,-,Woesearchaeota
IB4.3,KP308715.1,33361,33696,336,33355,8.1e-39,LSU/1931,GAGACUA,UAGUCC,Mar 2015,Castelle15,-,-,Woesearchaeota
IB4.4,KP308717.1,8526,8928,403,8516,3.0e-32,LSU/1931,GAGACUA,UAGUCC,Mar 2015,Castelle15,-,-,Woesearchaeota
IB4.5,KP308748.1,21438,21748,311,21429,1.4e-25,LSU/1931,GAGACUG,CAGUCC,Mar 2015,Castelle15,-,-,Woesearchaeota
IB4.6,KP308561.1,17157,16694,464,17163,9.1e-31,LSU/1931,GAGACUU,AAGUCC,Mar 2015,Castelle15,-,-,Pacearchaeota
IB4.7,KP308720.1,21440,21763,324,21436,1.4e-35,LSU/1923,GAGACUG,CAGUCC,Mar 2015,Castelle15,-,-,?
IB4.8,AEIX01000219.1,2242,1950,293,2247,7.8e-21,SSU/1498,GAGACUG,CAGUCC,Jul 2011,Narasingarao12,-,Nanohaloarchaeota,Nanohaloarchaeota
IB4.9,BA000048.1,1314432,1313300,1133,1314439,2.0e-7,LSU/1923,GAGACCA,UGGUCC,Dec 2010,Nunoura05,LAGLIDADG_1,Aigarchaeota,Diapherotrites
IB4.10,AEIX01000215.1,10957,11697,741,10952,4.5e-10,LSU/1931,GAGACUG,CAGUCC,Jul 2011,Narasingarao12,LAGLIDADG_1,Nanohaloarchaeota,-
IB4.11,AP011903.1,23185,23940,756,23178,1.0e-6,LSU/1923,GAGACCA,UGGUCC,Feb 2012,Nunoura05,LAGLIDADG_1,Crenarchaeota,Thaumarchaeota
IB4.12,AQRL01000028.1,30565,31289,725,30558,9.2e-17,LSU/1931,GAGACUA,UAGUCC,May 2013,Rinke13,LAGLIDADG_1,Nanoarchaeota,Woesearchaeota
IB4.13,ASPK01000003.1,12290,11538,753,12297,7.5e-5,LSU/1923,GAGACCA,UGGUCC,Jun 2013,Rinke13,LAGLIDADG_1,Thaumarchaeota,?
IB4.14,AGCY01000458.1,2850,3533,684,2843,1.1e-11,LSU/1931,GAGACCG,CGGCCC,Jun 2013,Podell13,LAGLIDADG_1,Euryarchaeota,Euryarchaeota
IB4.15,KP308720.1,21772,22514,743,21765,3.3e-15,LSU/1931,GAGACUA,UAGUCC,Mar 2015,Castelle15,LAGLIDADG_1,-,?
IB4.17,MNVF01000017.1,5465,5748,284,5459,2.4e-29,LSU/1923,GAGACUA,UAGUCC,Nov 2016,Probst17,-,Micrarchaeota,-
IB4.18,MNVH01000001.1,10442,9750,693,10447,6.2e-8,LSU/1923,GAGACUA,UAGUCC,Nov 2016,Probst17,LAGLIDADG_1,Micrarchaeota,?
IB4.19,MNVH01000001.1,13564,12830,735,13569,2.7e-16,SSU/1498,GAGACUA,UAGUCC,Nov 2016,Probst17,LAGLIDADG_3,Micrarchaeota,?
IB4.20,MFRR01000014.1,65096,64410,687,65102,5.0e-11,LSU/1923,GAGACCA,UGGUCC,Oct 2016,Anantharaman16,LAGLIDADG_1,Micrarchaeota,-
IB4.21,MNVZ01000017.1,15452,15175,278,15459,3.0e-27,LSU/1923,GAGACUA,UAGUCC,Nov 2016,Probst17,-,Pacearchaeota,-
IB4.22,MFWP01000012.1,2846,3187,342,2840,5.2e-28,LSU/1931,GAGACUA,UAGUCC,Oct 2016,Anantharaman16,-,Pacearchaeota,?
IB4.23,MNFA01000040.1,5119,5802,684,5112,1.9e-10,LSU/1931,GAGACUA,UAGUCC,Dec 2016,Butterfield16,LAGLIDADG_1,Thaumarchaeota,Thaumarchaeota
IB4.24,MNVG01000014.1,9943,10190,248,9936,1.7e-29,LSU/1931,GAGACUG,CAGUCC,Nov 2016,Probst17,-,Micrarchaeota,?
IB4.25,MNVJ01000003.1,25302,24603,700,25309,6e-14,LSU/1931,GAGACUA,UAGUCC,Nov 2016,Probst17,LAGLIDADG_1,Micrarchaeota,?
IB4.26,MNVJ01000003.1,28477,27735,743,28482,4.3e-17,SSU/1498,GAGACUA,UAGUCC,Nov 2016,Probst17,LAGLIDADG_3,Micrarchaeota,?
IB4.27,MNWW01000056.1,8341,9021,681,8334,1.3e-10,LSU/1931,GAGACUG,CAGUCC,Nov 2016,Probst17,LAGLIDADG_1,Woesearchaeota,Woesearchaeota
IB4.28,NJDR01000009.1,12303,13059,757,12297,3.5e-10,LSU/1923,GAGACUA,UAGUCC,Aug 2017,Dombrowski17,LAGLIDADG_1,Aenigmarchaeota,-
